# Supplementary material for: Has the COVID-19 Pandemic Affected Cyberbullying and Cybervictimization Prevalence among Children and Adolescents? A Systematic Review
Source: Int J Environ Res Public Health. 2023 May 15;20(10):5825. doi: 10.3390/ijerph20105825 (PMC10218135; doi:10.3390/ijerph20105825)
Supplement: Supplementary file 1 [file ijerph-20-05825-s001.zip]

Archive with 1 entries (1 files):
- ijerph-2254428-supplementary.pdf
